# Supplementary material for: Ionization of Volatile Organics and Nonvolatile Biomolecules Directly from a Titanium Slab for Mass Spectrometric Analysis
Source: Molecules. 2021 Nov 9;26(22):6760. doi: 10.3390/molecules26226760 (PMC8623480; doi:10.3390/molecules26226760)
Supplement: Supplementary file 1 [file molecules-26-06760-s001.zip]

Archive with 4 entries (3 files):
- Supplementary materials/
- Supplementary materials/Supporting Information_ASAI_Molecules_updated .pdf
- Supplementary materials/Video 1.mp4
- Supplementary materials/Video 2.avi
